# Supplementary material for: Emerging Personalized Opportunities for Enhancing Translational Readthrough in Rare Genetic Diseases and Beyond
Source: Int J Mol Sci. 2023 Mar 23;24(7):6101. doi: 10.3390/ijms24076101 (PMC10093890; doi:10.3390/ijms24076101)
Supplement: Supplementary file 1 [file ijms-24-06101-s001.zip]

Archive with 1 entries (1 files):
- Suppl_table_clinicaltrials.pdf
